# Supplementary material for: Complete Mitochondrial Genome and Its Phylogenetic Position in Red Algae Fushitsunagia catenata from South Korea
Source: Life (Basel). 2024 Apr 22;14(4):534. doi: 10.3390/life14040534 (PMC11050817; doi:10.3390/life14040534)
Supplement: Supplementary file 1 [file life-14-00534-s001.zip]

Archive with 1 entries (1 files):
- life-2902743-supplementary.pdf
